# Supplementary material for: Tannery Wastewater Recalcitrant Compounds Foster the Selection of Fungi in Non-Sterile Conditions: A Pilot Scale Long-Term Test
Source: Int J Environ Res Public Health. 2021 Jun 11;18(12):6348. doi: 10.3390/ijerph18126348 (PMC8296185; doi:10.3390/ijerph18126348)
Supplement: Supplementary file 1 [file ijerph-18-06348-s001.zip]

Archive with 1 entries (1 files):
- ijerph-1249692-supplementary.pdf
